# Supplementary material for: A global bionomic database for the dominant vectors of human malaria
Source: Sci Data. 2016 Mar 1;3:160014. doi: 10.1038/sdata.2016.14 (PMC4772652; doi:10.1038/sdata.2016.14)
Supplement: Supplementary file 1 [file sdata201614-isa1.zip]

Archive with 3 entries (3 files):
- i_Investigation.txt
- s_study_Sinka.txt
- a_assay_Sinka.txt
