# Supplementary material for: A global bionomic database for the dominant vectors of human malaria
Source: Sci Data. 2016 Mar 1;3:160014. doi: 10.1038/sdata.2016.14 (PMC4772652; doi:10.1038/sdata.2016.14)
Supplement: Supplementary file 1 [file sdata201614-isa1.zip › i_Investigation.txt]

# Investigation File generated for Scientific Data with Investigation File Authoring Tool version 0.1.0 on 10/02/2016 - This metadata file is CC0
ONTOLOGY SOURCE REFERENCE
Term Source Name	NCBITAXON	ENVO	ERO	OBI	NCIT
Term Source File	http://data.bioontology.org/ontologies/NCBITAXON	http://data.bioontology.org/ontologies/ENVO	http://data.bioontology.org/ontologies/ERO	http://data.bioontology.org/ontologies/OBI	http://data.bioontology.org/ontologies/NCIT
Term Source Version	2015AA	releases/2014-09-16	2013-08-02	2014-08-18	15.05d
Term Source Description	National Center for Biotechnology Information (NCBI) Organismal Classification	Environment Ontology	Eagle-I Research Resource Ontology	Ontology for Biomedical Investigations	National Cancer Institute Thesaurus
INVESTIGATION
Investigation Identifier
Investigation Title
Investigation Description
Investigation Submission Date
Investigation Public Release Date
INVESTIGATION PUBLICATIONS
Investigation PubMed ID
Investigation Publication DOI
Investigation Publication Author List
Investigation Publication Title
Investigation Publication Status
Investigation Publication Status Term Accession Number
Investigation Publication Status Term Source REF
INVESTIGATION CONTACTS
Investigation Person Last Name
Investigation Person Mid Initials
Investigation Person First Name
Investigation Person Address
Investigation Person Phone
Investigation Person Fax
Investigation Person Email
Investigation Person Affiliation
Investigation Person Roles
Investigation Person Roles Term Accession Number
Investigation Person Roles Term Source REF
STUDY
Study Identifier	10.1038/sdata.2016.14
Study Title	A global bionomic database for the dominant vectors of human malaria
Study Submission Date	18/11/2015
Study Public Release Date	01/03/2016
Study Description	http://www.nature.com/articles/sdata201614#abstract
Study File Name	s_study_Sinka.txt
Comment[Subject Keywords]	//;//;///;//
Comment[Manuscript Licence]	CC BY-4.0
Comment[Experimental Metadata Licence]	CC0
Comment[Supplementary Information File Name]	
Comment[Supplementary Information File Type]	x-zip-compressed
Comment[Supplementary Information File URL]	http://www.nature.com/articles/sdata201614#supplementary-information
Comment[Data Repository]	Dryad Digital Repository
Comment[Data Record Accession]	doi:10.5061/dryad.49p7f
Comment[Data Record URI]	http://dx.doi.org/10.5061/dryad.49p7f
STUDY DESIGN DESCRIPTORS
Study Design Type	database creation objective
Study Design Type Term Accession Number	http://www.ebi.ac.uk/efo/swo/SWO_0000509
Study Design Type Term Source REF	ERO
STUDY PUBLICATIONS
Study PubMed ID	""	""	""
Study Publication DOI	doi:10.1186/1756-3305-4-89	doi:10.1186/1756-3305-3-72	doi:10.1186/1756-3305-3-117
Study Publication Author List	""	""	""
Study Publication Title	""	""	""
Study Publication Status	published	published	published
Study Publication Status Term Accession Number			
Study Publication Status Term Source REF			
STUDY FACTORS
Study Factor Name	region
Study Factor Type	geographic location
Study Factor Type Term Accession Number	GAZ:00000448
Study Factor Type Term Source REF	OBI
STUDY ASSAYS
Study Assay Measurement Type	bionomics
Study Assay Measurement Type Term Accession Number	""
Study Assay Measurement Type Term Source REF	""
Study Assay Technology Type	digital curation
Study Assay Technology Type Term Accession Number	OBI:0302914
Study Assay Technology Type Term Source REF	OBI
Study Assay Technology Platform	""
Study Assay File Name	a_assay_Sinka.txt
STUDY PROTOCOLS
Study Protocol Name	Published data searches	Data extraction	Site geo-positioning	Bionomics datasets
Study Protocol Type	selection	data item extraction from journal article	Epidemiology, Geographic Location	digital curation
Study Protocol Type Term Accession Number	OBI:0001928	IAO:0000443	NCIT:C18770	OBI:0302914
Study Protocol Type Term Source REF	OBI	OBI	NCIT	OBI
Study Protocol Description				
Study Protocol URI	""	""	""	""
Study Protocol Version				
Study Protocol Parameters Name	""	""	""	""
Study Protocol Parameters Name Term Accession Number	""	""	""	""
Study Protocol Parameters Name Term Source REF	""	""	""	""
Study Protocol Components Name	""	""	""	""
Study Protocol Components Type	""	""	""	""
Study Protocol Components Type Term Accession Number	""	""	""	""
Study Protocol Components Type Term Source REF	""	""	""	""
STUDY CONTACTS
Study Person Last Name	Massey	Garrod	Wiebe	Henry	Huang	Moyes	Sinka
Study Person First Name	N. Claire	Gala	Antoinette	Andrew J.	Zhi	Catherine L.	Marianne E.
Study Person Mid Initials							
Study Person Email	""	""	""	""	""	catherinemoyes@gmail.com	marianne.sinka@gmail.com
Study Person Phone							
Study Person Fax							
Study Person Address							
Study Person Affiliation	Spatial Ecology & Epidemiology Group, Wellcome Trust Centre for Human Genetics, University of Oxford, Oxford, OX3 7BN, UK	Spatial Ecology & Epidemiology Group, Wellcome Trust Centre for Human Genetics, University of Oxford, Oxford, OX3 7BN, UK	Spatial Ecology & Epidemiology Group, Wellcome Trust Centre for Human Genetics, University of Oxford, Oxford, OX3 7BN, UK	Spatial Ecology & Epidemiology Group, Department of Zoology, University of Oxford, Oxford, OX1 3PS, UK	Spatial Ecology & Epidemiology Group, Department of Zoology, University of Oxford, Oxford, OX1 3PS, UK	Spatial Ecology & Epidemiology Group, Wellcome Trust Centre for Human Genetics, University of Oxford, Oxford, OX3 7BN, UK	Spatial Ecology & Epidemiology Group, Wellcome Trust Centre for Human Genetics, University of Oxford, Oxford, OX3 7BN, UK
Study Person Roles							
Study Person Roles Term Accession Number							
Study Person Roles Term Source REF							
Comment[Study Person ORCID]							
Comment[Funder]							
Comment[FundRef ID]							
Comment[Funder Term Source REF]							
Comment[Grant Identifier]							
