# Supplementary material for: A global bionomic database for the dominant vectors of human malaria
Source: Sci Data. 2016 Mar 1;3:160014. doi: 10.1038/sdata.2016.14 (PMC4772652; doi:10.1038/sdata.2016.14)
Supplement: Supplementary file 1 [file sdata201614-isa1.zip › s_study_Sinka.txt]

Source Name	Material Type	Term Source REF	Term Accession Number	Characteristics[organism]	Term Source REF	Term Accession Number	Characteristics[environment type]	Term Source REF	Term Accession Number	Protocol REF	Protocol REF	Sample Name	Factor Value[region]
MAP DVS database, PubMed and Web of Science searches	literature search			Anopheles arabiensis	NCBITAXON	NCBITaxon:7173	anthropogenic habitat	ENVO	ENVO:00002031	Published data searches	Data extraction	Anopheles arabiensis_Africa	Africa
MAP DVS database, PubMed and Web of Science searches	literature search			funestus group	NCBITAXON	NCBITaxon:59142	anthropogenic habitat	ENVO	ENVO:00002031	Published data searches	Data extraction	funestus group_Africa	Africa
MAP DVS database, PubMed and Web of Science searches	literature search			Anopheles gambiae	NCBITAXON	NCBITaxon:7165	anthropogenic habitat	ENVO	ENVO:00002031	Published data searches	Data extraction	Anopheles gambiae_Africa	Africa
MAP DVS database, PubMed and Web of Science searches	literature search			gambiae species complex	NCBITAXON	NCBITaxon:44542	anthropogenic habitat	ENVO	ENVO:00002031	Published data searches	Data extraction	gambiae species complex_Africa	Africa
MAP DVS database, PubMed and Web of Science searches	literature search			Anopheles funestus	NCBITAXON	NCBITaxon:62324	anthropogenic habitat	ENVO	ENVO:00002031	Published data searches	Data extraction	Anopheles funestus_Africa	Africa
MAP DVS database, PubMed and Web of Science searches	literature search			Anopheles nili	NCBITAXON	NCBITaxon:185578	anthropogenic habitat	ENVO	ENVO:00002031	Published data searches	Data extraction	Anopheles nili_Africa	Africa
MAP DVS database, PubMed and Web of Science searches	literature search			Anopheles moucheti	NCBITAXON	NCBITaxon:186751	anthropogenic habitat	ENVO	ENVO:00002031	Published data searches	Data extraction	Anopheles moucheti_Africa	Africa
MAP DVS database, PubMed and Web of Science searches	literature search			nili species complex	NCBITAXON	NCBITaxon:185574	anthropogenic habitat	ENVO	ENVO:00002031	Published data searches	Data extraction	nili species complex_Africa	Africa
MAP DVS database, PubMed and Web of Science searches	literature search			Anopheles melas	NCBITAXON	NCBITaxon:34690	anthropogenic habitat	ENVO	ENVO:00002031	Published data searches	Data extraction	Anopheles melas_Africa	Africa
MAP DVS database, PubMed and Web of Science searches	literature search			Anopheles gambiae (Forest)	NCBITAXON		anthropogenic habitat	ENVO	ENVO:00002031	Published data searches	Data extraction	Anopheles gambiae Forest_Africa	Africa
MAP DVS database, PubMed and Web of Science searches	literature search			Anopheles gambiae M	NCBITAXON	NCBITaxon:377271	anthropogenic habitat	ENVO	ENVO:00002031	Published data searches	Data extraction	Anopheles gambiae M_Africa	Africa
MAP DVS database, PubMed and Web of Science searches	literature search			Anopheles merus	NCBITAXON	NCBITaxon:30066	anthropogenic habitat	ENVO	ENVO:00002031	Published data searches	Data extraction	Anopheles merus_Africa	Africa
MAP DVS database, PubMed and Web of Science searches	literature search			Anopheles ovengensis	NCBITAXON	NCBITaxon:1280485	anthropogenic habitat	ENVO	ENVO:00002031	Published data searches	Data extraction	Anopheles ovengensis_Africa	Africa
MAP DVS database, PubMed and Web of Science searches	literature search			Anopheles carnevalei	NCBITAXON	NCBITaxon:185577	anthropogenic habitat	ENVO	ENVO:00002031	Published data searches	Data extraction	Anopheles carnevalei_Africa	Africa
MAP DVS database, PubMed and Web of Science searches	literature search			Anopheles gambiae S	NCBITAXON	NCBITaxon:377270	anthropogenic habitat	ENVO	ENVO:00002031	Published data searches	Data extraction	Anopheles gambiae S_Africa	Africa
MAP DVS database, PubMed and Web of Science searches	literature search			Anopheles gambiae (Savanna)	NCBITAXON		anthropogenic habitat	ENVO	ENVO:00002031	Published data searches	Data extraction	Anopheles gambiae Savanna_Africa	Africa
MAP DVS database, PubMed and Web of Science searches	literature search			Anopheles gambiae (Bamako)	NCBITAXON		anthropogenic habitat	ENVO	ENVO:00002031	Published data searches	Data extraction	Anopheles gambiae Bamako_Africa	Africa
MAP DVS database, PubMed and Web of Science searches	literature search			Anopheles gambiae (Mopti)	NCBITAXON		anthropogenic habitat	ENVO	ENVO:00002031	Published data searches	Data extraction	Anopheles gambiae Mopti_Africa	Africa
MAP DVS database, PubMed and Web of Science searches	literature search			Anopheles albimanus	NCBITAXON	NCBITaxon:7167	anthropogenic habitat	ENVO	ENVO:00002031	Published data searches	Data extraction	Anopheles albimanus_Americas	Americas
MAP DVS database, PubMed and Web of Science searches	literature search			Anopheles darlingi	NCBITAXON	NCBITaxon:43151	anthropogenic habitat	ENVO	ENVO:00002031	Published data searches	Data extraction	Anopheles darlingi_Americas	Americas
MAP DVS database, PubMed and Web of Science searches	literature search			pseudopunctipennis group	NCBITAXON	NCBITaxon:44516	anthropogenic habitat	ENVO	ENVO:00002031	Published data searches	Data extraction	pseudopunctipennis group_Americas	Americas
MAP DVS database, PubMed and Web of Science searches	literature search			Anopheles nuneztovari complex	NCBITAXON		anthropogenic habitat	ENVO	ENVO:00002031	Published data searches	Data extraction	Anopheles nuneztovari complex_Americas	Americas
MAP DVS database, PubMed and Web of Science searches	literature search			albitarsis group	NCBITAXON	NCBITaxon:58234	anthropogenic habitat	ENVO	ENVO:00002031	Published data searches	Data extraction	albitarsis group_Americas	Americas
MAP DVS database, PubMed and Web of Science searches	literature search			Anopheles aquasalis	NCBITAXON	NCBITaxon:42839	anthropogenic habitat	ENVO	ENVO:00002031	Published data searches	Data extraction	Anopheles aquasalis_Americas	Americas
MAP DVS database, PubMed and Web of Science searches	literature search			Anopheles marajoara	NCBITAXON	NCBITaxon:58244	anthropogenic habitat	ENVO	ENVO:00002031	Published data searches	Data extraction	Anopheles marajoara_Americas	Americas
MAP DVS database, PubMed and Web of Science searches	literature search			Anopheles janconnae	NCBITAXON	NCBITaxon:337448	anthropogenic habitat	ENVO	ENVO:00002031	Published data searches	Data extraction	Anopheles janconnae_Americas	Americas
MAP DVS database, PubMed and Web of Science searches	literature search			Anopheles nuneztovari(Sp. B/C)	NCBITAXON		anthropogenic habitat	ENVO	ENVO:00002031	Published data searches	Data extraction	Anopheles nuneztovariSp B/C_Americas	Americas
MAP DVS database, PubMed and Web of Science searches	literature search			Anopheles albitarsis	NCBITAXON	NCBITaxon:58236	anthropogenic habitat	ENVO	ENVO:00002031	Published data searches	Data extraction	Anopheles albitarsis_Americas	Americas
MAP DVS database, PubMed and Web of Science searches	literature search			Anopheles oryzalimnetes	NCBITAXON	NCBITaxon:58237	anthropogenic habitat	ENVO	ENVO:00002031	Published data searches	Data extraction	Anopheles oryzalimnetes_Americas	Americas
MAP DVS database, PubMed and Web of Science searches	literature search			quadrimaculatus species complex	NCBITAXON	NCBITaxon:44532	anthropogenic habitat	ENVO	ENVO:00002031	Published data searches	Data extraction	quadrimaculatus species complex_Americas	Americas
MAP DVS database, PubMed and Web of Science searches	literature search			Anopheles quadrimaculatus	NCBITAXON	NCBITaxon:7166	anthropogenic habitat	ENVO	ENVO:00002031	Published data searches	Data extraction	Anopheles quadrimaculatus_Americas	Americas
MAP DVS database, PubMed and Web of Science searches	literature search			Anopheles freeborni	NCBITAXON	NCBITaxon:7170	anthropogenic habitat	ENVO	ENVO:00002031	Published data searches	Data extraction	Anopheles freeborni_Americas	Americas
MAP DVS database, PubMed and Web of Science searches	literature search			Anopheles arabiensis	NCBITAXON	NCBITaxon:7173	anthropogenic habitat	ENVO	ENVO:00002031	Published data searches	Data extraction	Anopheles arabiensis_Asia Pacific	Asia Pacific
MAP DVS database, PubMed and Web of Science searches	literature search			annularis species complex	NCBITAXON	NCBITaxon:348691	anthropogenic habitat	ENVO	ENVO:00002031	Published data searches	Data extraction	annularis species complex_Asia Pacific	Asia Pacific
MAP DVS database, PubMed and Web of Science searches	literature search			culicifacies species complex	NCBITAXON	NCBITaxon:63408	anthropogenic habitat	ENVO	ENVO:00002031	Published data searches	Data extraction	culicifacies species complex_Asia Pacific	Asia Pacific
MAP DVS database, PubMed and Web of Science searches	literature search			Anopheles aconitus	NCBITAXON	NCBITaxon:93947	anthropogenic habitat	ENVO	ENVO:00002031	Published data searches	Data extraction	Anopheles aconitus_Asia Pacific	Asia Pacific
MAP DVS database, PubMed and Web of Science searches	literature search			subpictus species complex	NCBITAXON	NCBITaxon:59159	anthropogenic habitat	ENVO	ENVO:00002031	Published data searches	Data extraction	subpictus species complex_Asia Pacific	Asia Pacific
MAP DVS database, PubMed and Web of Science searches	literature search			dirus species complex	NCBITAXON	NCBITaxon:409350	anthropogenic habitat	ENVO	ENVO:00002031	Published data searches	Data extraction	dirus species complex_Asia Pacific	Asia Pacific
MAP DVS database, PubMed and Web of Science searches	literature search			Anopheles maculatus group	NCBITAXON	NCBITaxon:74868	anthropogenic habitat	ENVO	ENVO:00002031	Published data searches	Data extraction	Anopheles maculatus group_Asia Pacific	Asia Pacific
MAP DVS database, PubMed and Web of Science searches	literature search			minimus species complex	NCBITAXON	NCBITaxon:93949	anthropogenic habitat	ENVO	ENVO:00002031	Published data searches	Data extraction	minimus species complex_Asia Pacific	Asia Pacific
MAP DVS database, PubMed and Web of Science searches	literature search			fluviatilis species complex	NCBITAXON	NCBITaxon:112264	anthropogenic habitat	ENVO	ENVO:00002031	Published data searches	Data extraction	fluviatilis species complex_Asia Pacific	Asia Pacific
MAP DVS database, PubMed and Web of Science searches	literature search			barbirostris group	NCBITAXON	NCBITaxon:59127	anthropogenic habitat	ENVO	ENVO:00002031	Published data searches	Data extraction	barbirostris group_Asia Pacific	Asia Pacific
MAP DVS database, PubMed and Web of Science searches	literature search			Anopheles maculatus	NCBITAXON	NCBITaxon:74869	anthropogenic habitat	ENVO	ENVO:00002031	Published data searches	Data extraction	Anopheles maculatus_Asia Pacific	Asia Pacific
MAP DVS database, PubMed and Web of Science searches	literature search			Anopheles barbirostris	NCBITAXON	NCBITaxon:112267	anthropogenic habitat	ENVO	ENVO:00002031	Published data searches	Data extraction	Anopheles barbirostris_Asia Pacific	Asia Pacific
MAP DVS database, PubMed and Web of Science searches	literature search			Anopheles flavirostris	NCBITAXON	NCBITaxon:59147	anthropogenic habitat	ENVO	ENVO:00002031	Published data searches	Data extraction	Anopheles flavirostris_Asia Pacific	Asia Pacific
MAP DVS database, PubMed and Web of Science searches	literature search			Anopheles sundaicus	NCBITAXON	NCBITaxon:34692	anthropogenic habitat	ENVO	ENVO:00002031	Published data searches	Data extraction	Anopheles sundaicus_Asia Pacific	Asia Pacific
MAP DVS database, PubMed and Web of Science searches	literature search			sundaicus species complex	NCBITAXON	NCBITaxon:199889	anthropogenic habitat	ENVO	ENVO:00002031	Published data searches	Data extraction	sundaicus species complex_Asia Pacific	Asia Pacific
MAP DVS database, PubMed and Web of Science searches	literature search			Anopheles sinensis	NCBITAXON	NCBITaxon:74873	anthropogenic habitat	ENVO	ENVO:00002031	Published data searches	Data extraction	Anopheles sinensis_Asia Pacific	Asia Pacific
MAP DVS database, PubMed and Web of Science searches	literature search			Anopheles harrisoni	NCBITAXON	NCBITaxon:486634	anthropogenic habitat	ENVO	ENVO:00002031	Published data searches	Data extraction	Anopheles harrisoni_Asia Pacific	Asia Pacific
MAP DVS database, PubMed and Web of Science searches	literature search			Anopheles dirus	NCBITAXON	NCBITaxon:7168	anthropogenic habitat	ENVO	ENVO:00002031	Published data searches	Data extraction	Anopheles dirus_Asia Pacific	Asia Pacific
MAP DVS database, PubMed and Web of Science searches	literature search			Anopheles minimus	NCBITAXON	NCBITaxon:112268	anthropogenic habitat	ENVO	ENVO:00002031	Published data searches	Data extraction	Anopheles minimus_Asia Pacific	Asia Pacific
MAP DVS database, PubMed and Web of Science searches	literature search			Anopheles balabacensis	NCBITAXON	NCBITaxon:59124	anthropogenic habitat	ENVO	ENVO:00002031	Published data searches	Data extraction	Anopheles balabacensis_Asia Pacific	Asia Pacific
MAP DVS database, PubMed and Web of Science searches	literature search			Anopheles stephensi	NCBITAXON	NCBITaxon:30069	anthropogenic habitat	ENVO	ENVO:00002031	Published data searches	Data extraction	Anopheles stephensi_Asia Pacific	Asia Pacific
MAP DVS database, PubMed and Web of Science searches	literature search			Anopheles lesteri	NCBITAXON	NCBITaxon:109668	anthropogenic habitat	ENVO	ENVO:00002031	Published data searches	Data extraction	Anopheles lesteri_Asia Pacific	Asia Pacific
MAP DVS database, PubMed and Web of Science searches	literature search			Anopheles baimaii	NCBITAXON	NCBITaxon:48725	anthropogenic habitat	ENVO	ENVO:00002031	Published data searches	Data extraction	Anopheles baimaii_Asia Pacific	Asia Pacific
MAP DVS database, PubMed and Web of Science searches	literature search			Anopheles leucosphyrus	NCBITAXON	NCBITaxon:409345	anthropogenic habitat	ENVO	ENVO:00002031	Published data searches	Data extraction	Anopheles leucosphyrus_Asia Pacific	Asia Pacific
MAP DVS database, PubMed and Web of Science searches	literature search			Anopheles cracens	NCBITAXON	NCBITaxon:123217	anthropogenic habitat	ENVO	ENVO:00002031	Published data searches	Data extraction	Anopheles cracens_Asia Pacific	Asia Pacific
MAP DVS database, PubMed and Web of Science searches	literature search			Anopheles fluviatilis T	NCBITAXON	NCBITaxon:112266	anthropogenic habitat	ENVO	ENVO:00002031	Published data searches	Data extraction	Anopheles fluviatilis T_Asia Pacific	Asia Pacific
MAP DVS database, PubMed and Web of Science searches	literature search			Anopheles culicifacies A	NCBITAXON	NCBITaxon:63366	anthropogenic habitat	ENVO	ENVO:00002031	Published data searches	Data extraction	Anopheles culicifacies A_Asia Pacific	Asia Pacific
MAP DVS database, PubMed and Web of Science searches	literature search			Anopheles culicifacies B	NCBITAXON	NCBITaxon:63367	anthropogenic habitat	ENVO	ENVO:00002031	Published data searches	Data extraction	Anopheles culicifacies B_Asia Pacific	Asia Pacific
MAP DVS database, PubMed and Web of Science searches	literature search			Anopheles culicifacies C	NCBITAXON	NCBITaxon:63368	anthropogenic habitat	ENVO	ENVO:00002031	Published data searches	Data extraction	Anopheles culicifacies C_Asia Pacific	Asia Pacific
MAP DVS database, PubMed and Web of Science searches	literature search			Anopheles fluviatilis S	NCBITAXON	NCBITaxon:112265	anthropogenic habitat	ENVO	ENVO:00002031	Published data searches	Data extraction	Anopheles fluviatilis S_Asia Pacific	Asia Pacific
MAP DVS database, PubMed and Web of Science searches	literature search			Anopheles culicifacies D	NCBITAXON	NCBITaxon:216372	anthropogenic habitat	ENVO	ENVO:00002031	Published data searches	Data extraction	Anopheles culicifacies D_Asia Pacific	Asia Pacific
MAP DVS database, PubMed and Web of Science searches	literature search			Anopheles scanloni	NCBITAXON	NCBITaxon:114091	anthropogenic habitat	ENVO	ENVO:00002031	Published data searches	Data extraction	Anopheles scanloni_Asia Pacific	Asia Pacific
MAP DVS database, PubMed and Web of Science searches	literature search			Anopheles epiroticus	NCBITAXON	NCBITaxon:199890	anthropogenic habitat	ENVO	ENVO:00002031	Published data searches	Data extraction	Anopheles epiroticus_Asia Pacific	Asia Pacific
MAP DVS database, PubMed and Web of Science searches	literature search			Anopheles annularis	NCBITAXON	NCBITaxon:59163	anthropogenic habitat	ENVO	ENVO:00002031	Published data searches	Data extraction	Anopheles annularis_Asia Pacific	Asia Pacific
MAP DVS database, PubMed and Web of Science searches	literature search			punctulatus species complex	NCBITAXON	NCBITaxon:44541	anthropogenic habitat	ENVO	ENVO:00002031	Published data searches	Data extraction	Anopheles punctulatus complex_Asia Pacific	Asia Pacific
MAP DVS database, PubMed and Web of Science searches	literature search			Anopheles farauti complex	NCBITAXON		anthropogenic habitat	ENVO	ENVO:00002031	Published data searches	Data extraction	Anopheles farauti complex_Asia Pacific	Asia Pacific
MAP DVS database, PubMed and Web of Science searches	literature search			Anopheles koliensis	NCBITAXON	NCBITaxon:30065	anthropogenic habitat	ENVO	ENVO:00002031	Published data searches	Data extraction	Anopheles koliensis_Asia Pacific	Asia Pacific
MAP DVS database, PubMed and Web of Science searches	literature search			Anopheles latens	NCBITAXON	NCBITaxon:409347	anthropogenic habitat	ENVO	ENVO:00002031	Published data searches	Data extraction	Anopheles latens_Asia Pacific	Asia Pacific
MAP DVS database, PubMed and Web of Science searches	literature search			leucosphyrus species complex	NCBITAXON	NCBITaxon:59123	anthropogenic habitat	ENVO	ENVO:00002031	Published data searches	Data extraction	leucosphyrus species complex_Asia Pacific	Asia Pacific
MAP DVS database, PubMed and Web of Science searches	literature search			Anopheles subpictus (Sp. B)	NCBITAXON		anthropogenic habitat	ENVO	ENVO:00002031	Published data searches	Data extraction	Anopheles subpictus Sp B_Asia Pacific	Asia Pacific
MAP DVS database, PubMed and Web of Science searches	literature search			Anopheles farauti	NCBITAXON	NCBITaxon:69004	anthropogenic habitat	ENVO	ENVO:00002031	Published data searches	Data extraction	Anopheles farauti_Asia Pacific	Asia Pacific
MAP DVS database, PubMed and Web of Science searches	literature search			Anopheles punctulatus	NCBITAXON	NCBITaxon:30068	anthropogenic habitat	ENVO	ENVO:00002031	Published data searches	Data extraction	Anopheles punctulatus_Asia Pacific	Asia Pacific
MAP DVS database, PubMed and Web of Science searches	literature search			Anopheles hinesorum	NCBITAXON	NCBITaxon:59189	anthropogenic habitat	ENVO	ENVO:00002031	Published data searches	Data extraction	Anopheles hinesorum_Asia Pacific	Asia Pacific
MAP DVS database, PubMed and Web of Science searches	literature search			Anopheles farauti No. 4	NCBITAXON	NCBITaxon:59191	anthropogenic habitat	ENVO	ENVO:00002031	Published data searches	Data extraction	Anopheles farauti No 4_Asia Pacific	Asia Pacific
MAP DVS database, PubMed and Web of Science searches	literature search			Anopheles farauti (No. 8)	NCBITAXON		anthropogenic habitat	ENVO	ENVO:00002031	Published data searches	Data extraction	Anopheles farauti No 8_Asia Pacific	Asia Pacific
MAP DVS database, PubMed and Web of Science searches	literature search			Anopheles fluviatilis U	NCBITAXON	NCBITaxon:175248	anthropogenic habitat	ENVO	ENVO:00002031	Published data searches	Data extraction	Anopheles fluviatilis U_Asia Pacific	Asia Pacific
MAP DVS database, PubMed and Web of Science searches	literature search			Anopheles annularis A	NCBITAXON	NCBITaxon:382438	anthropogenic habitat	ENVO	ENVO:00002031	Published data searches	Data extraction	Anopheles annularis A_Asia Pacific	Asia Pacific
MAP DVS database, PubMed and Web of Science searches	literature search			Anopheles culicifacies E	NCBITAXON	NCBITaxon:216373	anthropogenic habitat	ENVO	ENVO:00002031	Published data searches	Data extraction	Anopheles culicifacies E_Asia Pacific	Asia Pacific
