# Supplementary material for: A global bionomic database for the dominant vectors of human malaria
Source: Sci Data. 2016 Mar 1;3:160014. doi: 10.1038/sdata.2016.14 (PMC4772652; doi:10.1038/sdata.2016.14)
Supplement: Supplementary file 1 [file sdata201614-isa1.zip › a_assay_Sinka.txt]

Sample Name	Protocol REF	Protocol REF	Assay Name	Raw Data File	Comment [Data Repository]	Comment [Data Record Accession]	Comment [Data Record URI]	Factor Value[region]
Anopheles arabiensis_Africa	Site geo-positioning	Bionomics datasets	Anopheles arabiensis_Africa	Bionomics Africa.csv	Dryad Digital Repository	doi:10.5061/dryad.49p7f	http://dx.doi.org/10.5061/dryad.49p7f	Africa
funestus group_Africa	Site geo-positioning	Bionomics datasets	Anopheles funestus complex_Africa	Bionomics Africa.csv	Dryad Digital Repository	doi:10.5061/dryad.49p7f	http://dx.doi.org/10.5061/dryad.49p7f	Africa
Anopheles gambiae_Africa	Site geo-positioning	Bionomics datasets	Anopheles gambiae_Africa	Bionomics Africa.csv	Dryad Digital Repository	doi:10.5061/dryad.49p7f	http://dx.doi.org/10.5061/dryad.49p7f	Africa
gambiae species complex_Africa	Site geo-positioning	Bionomics datasets	Anopheles gambiae complex_Africa	Bionomics Africa.csv	Dryad Digital Repository	doi:10.5061/dryad.49p7f	http://dx.doi.org/10.5061/dryad.49p7f	Africa
Anopheles funestus_Africa	Site geo-positioning	Bionomics datasets	Anopheles funestus_Africa	Bionomics Africa.csv	Dryad Digital Repository	doi:10.5061/dryad.49p7f	http://dx.doi.org/10.5061/dryad.49p7f	Africa
Anopheles nili_Africa	Site geo-positioning	Bionomics datasets	Anopheles nili_Africa	Bionomics Africa.csv	Dryad Digital Repository	doi:10.5061/dryad.49p7f	http://dx.doi.org/10.5061/dryad.49p7f	Africa
Anopheles moucheti_Africa	Site geo-positioning	Bionomics datasets	Anopheles moucheti_Africa	Bionomics Africa.csv	Dryad Digital Repository	doi:10.5061/dryad.49p7f	http://dx.doi.org/10.5061/dryad.49p7f	Africa
nili species complex_Africa	Site geo-positioning	Bionomics datasets	Anopheles nili complex_Africa	Bionomics Africa.csv	Dryad Digital Repository	doi:10.5061/dryad.49p7f	http://dx.doi.org/10.5061/dryad.49p7f	Africa
Anopheles melas_Africa	Site geo-positioning	Bionomics datasets	Anopheles melas_Africa	Bionomics Africa.csv	Dryad Digital Repository	doi:10.5061/dryad.49p7f	http://dx.doi.org/10.5061/dryad.49p7f	Africa
Anopheles gambiae Forest_Africa	Site geo-positioning	Bionomics datasets	Anopheles gambiae (Forest)_Africa	Bionomics Africa.csv	Dryad Digital Repository	doi:10.5061/dryad.49p7f	http://dx.doi.org/10.5061/dryad.49p7f	Africa
Anopheles gambiae M_Africa	Site geo-positioning	Bionomics datasets	Anopheles gambiae (Form M)_Africa	Bionomics Africa.csv	Dryad Digital Repository	doi:10.5061/dryad.49p7f	http://dx.doi.org/10.5061/dryad.49p7f	Africa
Anopheles merus_Africa	Site geo-positioning	Bionomics datasets	Anopheles merus_Africa	Bionomics Africa.csv	Dryad Digital Repository	doi:10.5061/dryad.49p7f	http://dx.doi.org/10.5061/dryad.49p7f	Africa
Anopheles ovengensis_Africa	Site geo-positioning	Bionomics datasets	Anopheles nili (ovengensis)_Africa	Bionomics Africa.csv	Dryad Digital Repository	doi:10.5061/dryad.49p7f	http://dx.doi.org/10.5061/dryad.49p7f	Africa
Anopheles carnevalei_Africa	Site geo-positioning	Bionomics datasets	Anopheles carnevalei (nili)_Africa	Bionomics Africa.csv	Dryad Digital Repository	doi:10.5061/dryad.49p7f	http://dx.doi.org/10.5061/dryad.49p7f	Africa
Anopheles gambiae S_Africa	Site geo-positioning	Bionomics datasets	Anopheles gambiae (Form S)_Africa	Bionomics Africa.csv	Dryad Digital Repository	doi:10.5061/dryad.49p7f	http://dx.doi.org/10.5061/dryad.49p7f	Africa
Anopheles gambiae Savanna_Africa	Site geo-positioning	Bionomics datasets	Anopheles gambiae (Savanna)_Africa	Bionomics Africa.csv	Dryad Digital Repository	doi:10.5061/dryad.49p7f	http://dx.doi.org/10.5061/dryad.49p7f	Africa
Anopheles gambiae Bamako_Africa	Site geo-positioning	Bionomics datasets	Anopheles gambiae (Bamako)_Africa	Bionomics Africa.csv	Dryad Digital Repository	doi:10.5061/dryad.49p7f	http://dx.doi.org/10.5061/dryad.49p7f	Africa
Anopheles gambiae Mopti_Africa	Site geo-positioning	Bionomics datasets	Anopheles gambiae (Mopti)_Africa	Bionomics Africa.csv	Dryad Digital Repository	doi:10.5061/dryad.49p7f	http://dx.doi.org/10.5061/dryad.49p7f	Africa
Anopheles albimanus_Americas	Site geo-positioning	Bionomics datasets	Anopheles albimanus_Americas	Bionomics Americas.csv	Dryad Digital Repository	doi:10.5061/dryad.49p7f	http://dx.doi.org/10.5061/dryad.49p7f	Americas
Anopheles darlingi_Americas	Site geo-positioning	Bionomics datasets	Anopheles darlingi_Americas	Bionomics Americas.csv	Dryad Digital Repository	doi:10.5061/dryad.49p7f	http://dx.doi.org/10.5061/dryad.49p7f	Americas
pseudopunctipennis group_Americas	Site geo-positioning	Bionomics datasets	Anopheles pseudopunctipennis complex_Americas	Bionomics Americas.csv	Dryad Digital Repository	doi:10.5061/dryad.49p7f	http://dx.doi.org/10.5061/dryad.49p7f	Americas
Anopheles nuneztovari complex_Americas	Site geo-positioning	Bionomics datasets	Anopheles nuneztovari complex_Americas	Bionomics Americas.csv	Dryad Digital Repository	doi:10.5061/dryad.49p7f	http://dx.doi.org/10.5061/dryad.49p7f	Americas
albitarsis group_Americas	Site geo-positioning	Bionomics datasets	Anopheles albitarsis complex_Americas	Bionomics Americas.csv	Dryad Digital Repository	doi:10.5061/dryad.49p7f	http://dx.doi.org/10.5061/dryad.49p7f	Americas
Anopheles aquasalis_Americas	Site geo-positioning	Bionomics datasets	Anopheles aquasalis_Americas	Bionomics Americas.csv	Dryad Digital Repository	doi:10.5061/dryad.49p7f	http://dx.doi.org/10.5061/dryad.49p7f	Americas
Anopheles marajoara_Americas	Site geo-positioning	Bionomics datasets	Anopheles albitarsis (marajoara formerly Sp C)_Americas	Bionomics Americas.csv	Dryad Digital Repository	doi:10.5061/dryad.49p7f	http://dx.doi.org/10.5061/dryad.49p7f	Americas
Anopheles janconnae_Americas	Site geo-positioning	Bionomics datasets	Anopheles albitarsis (Sp. E)_Americas	Bionomics Americas.csv	Dryad Digital Repository	doi:10.5061/dryad.49p7f	http://dx.doi.org/10.5061/dryad.49p7f	Americas
Anopheles nuneztovariSp B/C_Americas	Site geo-positioning	Bionomics datasets	Anopheles nuneztovari(Sp. B/C)_Americas	Bionomics Americas.csv	Dryad Digital Repository	doi:10.5061/dryad.49p7f	http://dx.doi.org/10.5061/dryad.49p7f	Americas
Anopheles albitarsis_Americas	Site geo-positioning	Bionomics datasets	Anopheles albitarsis_Americas	Bionomics Americas.csv	Dryad Digital Repository	doi:10.5061/dryad.49p7f	http://dx.doi.org/10.5061/dryad.49p7f	Americas
Anopheles oryzalimnetes_Americas	Site geo-positioning	Bionomics datasets	Anopheles albitarsis (Sp. B)_Americas	Bionomics Americas.csv	Dryad Digital Repository	doi:10.5061/dryad.49p7f	http://dx.doi.org/10.5061/dryad.49p7f	Americas
quadrimaculatus species complex_Americas	Site geo-positioning	Bionomics datasets	Anopheles quadrimaculatus complex_Americas	Bionomics Americas.csv	Dryad Digital Repository	doi:10.5061/dryad.49p7f	http://dx.doi.org/10.5061/dryad.49p7f	Americas
Anopheles quadrimaculatus_Americas	Site geo-positioning	Bionomics datasets	Anopheles quadrimaculatus (formerly Sp. A)_Americas	Bionomics Americas.csv	Dryad Digital Repository	doi:10.5061/dryad.49p7f	http://dx.doi.org/10.5061/dryad.49p7f	Americas
Anopheles freeborni_Americas	Site geo-positioning	Bionomics datasets	Anopheles freeborni_Americas	Bionomics Americas.csv	Dryad Digital Repository	doi:10.5061/dryad.49p7f	http://dx.doi.org/10.5061/dryad.49p7f	Americas
Anopheles arabiensis_Asia Pacific	Site geo-positioning	Bionomics datasets	Anopheles arabiensis_Asia Pacific	Bionomics Asia-Pacific.csv	Dryad Digital Repository	doi:10.5061/dryad.49p7f	http://dx.doi.org/10.5061/dryad.49p7f	Asia Pacific
annularis species complex_Asia Pacific	Site geo-positioning	Bionomics datasets	Anopheles annularis complex_Asia Pacific	Bionomics Asia-Pacific.csv	Dryad Digital Repository	doi:10.5061/dryad.49p7f	http://dx.doi.org/10.5061/dryad.49p7f	Asia Pacific
culicifacies species complex_Asia Pacific	Site geo-positioning	Bionomics datasets	Anopheles culicifacies complex_Asia Pacific	Bionomics Asia-Pacific.csv	Dryad Digital Repository	doi:10.5061/dryad.49p7f	http://dx.doi.org/10.5061/dryad.49p7f	Asia Pacific
Anopheles aconitus_Asia Pacific	Site geo-positioning	Bionomics datasets	Anopheles aconitus_Asia Pacific	Bionomics Asia-Pacific.csv	Dryad Digital Repository	doi:10.5061/dryad.49p7f	http://dx.doi.org/10.5061/dryad.49p7f	Asia Pacific
subpictus species complex_Asia Pacific	Site geo-positioning	Bionomics datasets	Anopheles subpictus complex_Asia Pacific	Bionomics Asia-Pacific.csv	Dryad Digital Repository	doi:10.5061/dryad.49p7f	http://dx.doi.org/10.5061/dryad.49p7f	Asia Pacific
dirus species complex_Asia Pacific	Site geo-positioning	Bionomics datasets	Anopheles dirus complex_Asia Pacific	Bionomics Asia-Pacific.csv	Dryad Digital Repository	doi:10.5061/dryad.49p7f	http://dx.doi.org/10.5061/dryad.49p7f	Asia Pacific
Anopheles maculatus group_Asia Pacific	Site geo-positioning	Bionomics datasets	Maculatus Group_Asia Pacific	Bionomics Asia-Pacific.csv	Dryad Digital Repository	doi:10.5061/dryad.49p7f	http://dx.doi.org/10.5061/dryad.49p7f	Asia Pacific
minimus species complex_Asia Pacific	Site geo-positioning	Bionomics datasets	Anopheles minimus complex_Asia Pacific	Bionomics Asia-Pacific.csv	Dryad Digital Repository	doi:10.5061/dryad.49p7f	http://dx.doi.org/10.5061/dryad.49p7f	Asia Pacific
fluviatilis species complex_Asia Pacific	Site geo-positioning	Bionomics datasets	Anopheles fluviatilis complex_Asia Pacific	Bionomics Asia-Pacific.csv	Dryad Digital Repository	doi:10.5061/dryad.49p7f	http://dx.doi.org/10.5061/dryad.49p7f	Asia Pacific
barbirostris group_Asia Pacific	Site geo-positioning	Bionomics datasets	barbirostris group_Asia Pacific	Bionomics Asia-Pacific.csv	Dryad Digital Repository	doi:10.5061/dryad.49p7f	http://dx.doi.org/10.5061/dryad.49p7f	Asia Pacific
Anopheles maculatus_Asia Pacific	Site geo-positioning	Bionomics datasets	Anopheles maculatus_Asia Pacific	Bionomics Asia-Pacific.csv	Dryad Digital Repository	doi:10.5061/dryad.49p7f	http://dx.doi.org/10.5061/dryad.49p7f	Asia Pacific
Anopheles barbirostris_Asia Pacific	Site geo-positioning	Bionomics datasets	Anopheles barbirostris_Asia Pacific	Bionomics Asia-Pacific.csv	Dryad Digital Repository	doi:10.5061/dryad.49p7f	http://dx.doi.org/10.5061/dryad.49p7f	Asia Pacific
Anopheles flavirostris_Asia Pacific	Site geo-positioning	Bionomics datasets	Anopheles flavirostris_Asia Pacific	Bionomics Asia-Pacific.csv	Dryad Digital Repository	doi:10.5061/dryad.49p7f	http://dx.doi.org/10.5061/dryad.49p7f	Asia Pacific
Anopheles sundaicus_Asia Pacific	Site geo-positioning	Bionomics datasets	Anopheles sundaicus_Asia Pacific	Bionomics Asia-Pacific.csv	Dryad Digital Repository	doi:10.5061/dryad.49p7f	http://dx.doi.org/10.5061/dryad.49p7f	Asia Pacific
sundaicus species complex_Asia Pacific	Site geo-positioning	Bionomics datasets	Anopheles sundaicus complex_Asia Pacific	Bionomics Asia-Pacific.csv	Dryad Digital Repository	doi:10.5061/dryad.49p7f	http://dx.doi.org/10.5061/dryad.49p7f	Asia Pacific
Anopheles sinensis_Asia Pacific	Site geo-positioning	Bionomics datasets	Anopheles sinensis_Asia Pacific	Bionomics Asia-Pacific.csv	Dryad Digital Repository	doi:10.5061/dryad.49p7f	http://dx.doi.org/10.5061/dryad.49p7f	Asia Pacific
Anopheles harrisoni_Asia Pacific	Site geo-positioning	Bionomics datasets	Anopheles harrisoni (formerly minimus Sp. C)_Asia Pacific	Bionomics Asia-Pacific.csv	Dryad Digital Repository	doi:10.5061/dryad.49p7f	http://dx.doi.org/10.5061/dryad.49p7f	Asia Pacific
Anopheles dirus_Asia Pacific	Site geo-positioning	Bionomics datasets	Anopheles dirus (formerly Sp. A)_Asia Pacific	Bionomics Asia-Pacific.csv	Dryad Digital Repository	doi:10.5061/dryad.49p7f	http://dx.doi.org/10.5061/dryad.49p7f	Asia Pacific
Anopheles minimus_Asia Pacific	Site geo-positioning	Bionomics datasets	Anopheles minimus (formerly Sp. A)_Asia Pacific	Bionomics Asia-Pacific.csv	Dryad Digital Repository	doi:10.5061/dryad.49p7f	http://dx.doi.org/10.5061/dryad.49p7f	Asia Pacific
Anopheles balabacensis_Asia Pacific	Site geo-positioning	Bionomics datasets	Anopheles balabacensis (leucosphyrus)_Asia Pacific	Bionomics Asia-Pacific.csv	Dryad Digital Repository	doi:10.5061/dryad.49p7f	http://dx.doi.org/10.5061/dryad.49p7f	Asia Pacific
Anopheles stephensi_Asia Pacific	Site geo-positioning	Bionomics datasets	Anopheles stephensi_Asia Pacific	Bionomics Asia-Pacific.csv	Dryad Digital Repository	doi:10.5061/dryad.49p7f	http://dx.doi.org/10.5061/dryad.49p7f	Asia Pacific
Anopheles lesteri_Asia Pacific	Site geo-positioning	Bionomics datasets	Anopheles lesteri_Asia Pacific	Bionomics Asia-Pacific.csv	Dryad Digital Repository	doi:10.5061/dryad.49p7f	http://dx.doi.org/10.5061/dryad.49p7f	Asia Pacific
Anopheles baimaii_Asia Pacific	Site geo-positioning	Bionomics datasets	Anopheles baimaii (formerly dirus Sp. D)_Asia Pacific	Bionomics Asia-Pacific.csv	Dryad Digital Repository	doi:10.5061/dryad.49p7f	http://dx.doi.org/10.5061/dryad.49p7f	Asia Pacific
Anopheles leucosphyrus_Asia Pacific	Site geo-positioning	Bionomics datasets	Anopheles leucosphyrus_Asia Pacific	Bionomics Asia-Pacific.csv	Dryad Digital Repository	doi:10.5061/dryad.49p7f	http://dx.doi.org/10.5061/dryad.49p7f	Asia Pacific
Anopheles cracens_Asia Pacific	Site geo-positioning	Bionomics datasets	Anopheles cracens (formerly dirus Sp. B)_Asia Pacific	Bionomics Asia-Pacific.csv	Dryad Digital Repository	doi:10.5061/dryad.49p7f	http://dx.doi.org/10.5061/dryad.49p7f	Asia Pacific
Anopheles fluviatilis T_Asia Pacific	Site geo-positioning	Bionomics datasets	Anopheles fluviatilis (Sp.T)_Asia Pacific	Bionomics Asia-Pacific.csv	Dryad Digital Repository	doi:10.5061/dryad.49p7f	http://dx.doi.org/10.5061/dryad.49p7f	Asia Pacific
Anopheles culicifacies A_Asia Pacific	Site geo-positioning	Bionomics datasets	Anopheles culicifacies (Sp. A)_Asia Pacific	Bionomics Asia-Pacific.csv	Dryad Digital Repository	doi:10.5061/dryad.49p7f	http://dx.doi.org/10.5061/dryad.49p7f	Asia Pacific
Anopheles culicifacies B_Asia Pacific	Site geo-positioning	Bionomics datasets	Anopheles culicifacies (Sp. B)_Asia Pacific	Bionomics Asia-Pacific.csv	Dryad Digital Repository	doi:10.5061/dryad.49p7f	http://dx.doi.org/10.5061/dryad.49p7f	Asia Pacific
Anopheles culicifacies C_Asia Pacific	Site geo-positioning	Bionomics datasets	Anopheles culicifacies (Sp. C)_Asia Pacific	Bionomics Asia-Pacific.csv	Dryad Digital Repository	doi:10.5061/dryad.49p7f	http://dx.doi.org/10.5061/dryad.49p7f	Asia Pacific
Anopheles fluviatilis S_Asia Pacific	Site geo-positioning	Bionomics datasets	Anopheles fluviatilis (Sp. S)_Asia Pacific	Bionomics Asia-Pacific.csv	Dryad Digital Repository	doi:10.5061/dryad.49p7f	http://dx.doi.org/10.5061/dryad.49p7f	Asia Pacific
Anopheles culicifacies D_Asia Pacific	Site geo-positioning	Bionomics datasets	Anopheles culicifacies (Sp. D)_Asia Pacific	Bionomics Asia-Pacific.csv	Dryad Digital Repository	doi:10.5061/dryad.49p7f	http://dx.doi.org/10.5061/dryad.49p7f	Asia Pacific
Anopheles scanloni_Asia Pacific	Site geo-positioning	Bionomics datasets	Anopheles dirus (scanloni, formerly Sp. C)_Asia Pacific	Bionomics Asia-Pacific.csv	Dryad Digital Repository	doi:10.5061/dryad.49p7f	http://dx.doi.org/10.5061/dryad.49p7f	Asia Pacific
Anopheles epiroticus_Asia Pacific	Site geo-positioning	Bionomics datasets	Anopheles epiroticus (formerly sundaicus Sp. A)_Asia Pacific	Bionomics Asia-Pacific.csv	Dryad Digital Repository	doi:10.5061/dryad.49p7f	http://dx.doi.org/10.5061/dryad.49p7f	Asia Pacific
Anopheles annularis_Asia Pacific	Site geo-positioning	Bionomics datasets	Anopheles annularis_Asia Pacific	Bionomics Asia-Pacific.csv	Dryad Digital Repository	doi:10.5061/dryad.49p7f	http://dx.doi.org/10.5061/dryad.49p7f	Asia Pacific
Anopheles punctulatus complex_Asia Pacific	Site geo-positioning	Bionomics datasets	Anopheles punctulatus complex_Asia Pacific	Bionomics Asia-Pacific.csv	Dryad Digital Repository	doi:10.5061/dryad.49p7f	http://dx.doi.org/10.5061/dryad.49p7f	Asia Pacific
Anopheles farauti complex_Asia Pacific	Site geo-positioning	Bionomics datasets	Anopheles farauti complex_Asia Pacific	Bionomics Asia-Pacific.csv	Dryad Digital Repository	doi:10.5061/dryad.49p7f	http://dx.doi.org/10.5061/dryad.49p7f	Asia Pacific
Anopheles koliensis_Asia Pacific	Site geo-positioning	Bionomics datasets	Anopheles koliensis_Asia Pacific	Bionomics Asia-Pacific.csv	Dryad Digital Repository	doi:10.5061/dryad.49p7f	http://dx.doi.org/10.5061/dryad.49p7f	Asia Pacific
Anopheles latens_Asia Pacific	Site geo-positioning	Bionomics datasets	Anopheles latens (leucospyrus)_Asia Pacific	Bionomics Asia-Pacific.csv	Dryad Digital Repository	doi:10.5061/dryad.49p7f	http://dx.doi.org/10.5061/dryad.49p7f	Asia Pacific
leucosphyrus species complex_Asia Pacific	Site geo-positioning	Bionomics datasets	Anopheles leucosphyrus complex_Asia Pacific	Bionomics Asia-Pacific.csv	Dryad Digital Repository	doi:10.5061/dryad.49p7f	http://dx.doi.org/10.5061/dryad.49p7f	Asia Pacific
Anopheles subpictus Sp B_Asia Pacific	Site geo-positioning	Bionomics datasets	Anopheles subpictus (Sp. B)_Asia Pacific	Bionomics Asia-Pacific.csv	Dryad Digital Repository	doi:10.5061/dryad.49p7f	http://dx.doi.org/10.5061/dryad.49p7f	Asia Pacific
Anopheles farauti_Asia Pacific	Site geo-positioning	Bionomics datasets	Anopheles farauti (formerly No.1)_Asia Pacific	Bionomics Asia-Pacific.csv	Dryad Digital Repository	doi:10.5061/dryad.49p7f	http://dx.doi.org/10.5061/dryad.49p7f	Asia Pacific
Anopheles punctulatus_Asia Pacific	Site geo-positioning	Bionomics datasets	Anopheles punctulatus_Asia Pacific	Bionomics Asia-Pacific.csv	Dryad Digital Repository	doi:10.5061/dryad.49p7f	http://dx.doi.org/10.5061/dryad.49p7f	Asia Pacific
Anopheles hinesorum_Asia Pacific	Site geo-positioning	Bionomics datasets	Anopheles farauti (hinesorum, formerly No. 2)_Asia Pacific	Bionomics Asia-Pacific.csv	Dryad Digital Repository	doi:10.5061/dryad.49p7f	http://dx.doi.org/10.5061/dryad.49p7f	Asia Pacific
Anopheles farauti No 4_Asia Pacific	Site geo-positioning	Bionomics datasets	Anopheles farauti (No. 4)_Asia Pacific	Bionomics Asia-Pacific.csv	Dryad Digital Repository	doi:10.5061/dryad.49p7f	http://dx.doi.org/10.5061/dryad.49p7f	Asia Pacific
Anopheles farauti No 8_Asia Pacific	Site geo-positioning	Bionomics datasets	Anopheles farauti (No. 8)_Asia Pacific	Bionomics Asia-Pacific.csv	Dryad Digital Repository	doi:10.5061/dryad.49p7f	http://dx.doi.org/10.5061/dryad.49p7f	Asia Pacific
Anopheles fluviatilis U_Asia Pacific	Site geo-positioning	Bionomics datasets	Anopheles fluviatilis (Sp. U)_Asia Pacific	Bionomics Asia-Pacific.csv	Dryad Digital Repository	doi:10.5061/dryad.49p7f	http://dx.doi.org/10.5061/dryad.49p7f	Asia Pacific
Anopheles annularis A_Asia Pacific	Site geo-positioning	Bionomics datasets	Anopheles annularis (Sp. A)_Asia Pacific	Bionomics Asia-Pacific.csv	Dryad Digital Repository	doi:10.5061/dryad.49p7f	http://dx.doi.org/10.5061/dryad.49p7f	Asia Pacific
Anopheles culicifacies E_Asia Pacific	Site geo-positioning	Bionomics datasets	Anopheles culicifacies (Sp. E)_Asia Pacific	Bionomics Asia-Pacific.csv	Dryad Digital Repository	doi:10.5061/dryad.49p7f	http://dx.doi.org/10.5061/dryad.49p7f	Asia Pacific
